# Supplementary material for: Optimizing Vaccination Strategies against African Swine Fever Using Spatial Data from Wild Boars in Lithuania
Source: Viruses. 2024 Jan 19;16(1):153. doi: 10.3390/v16010153 (PMC10820490; doi:10.3390/v16010153)
Supplement: Supplementary file 1 [file viruses-16-00153-s001.zip]

Archive with 1 entries (1 files):
- viruses-2793809-supplementary.pdf
